# Supplementary material for: BALDR: A Web-based platform for informed comparison and prioritization of biomarker candidates for type 2 diabetes mellitus
Source: PLoS Comput Biol. 2023 Aug 17;19(8):e1011403. doi: 10.1371/journal.pcbi.1011403 (PMC10464978; doi:10.1371/journal.pcbi.1011403)
Supplement: S1 File — (TSV) [file pcbi.1011403.s001.tsv]

section	variable_name_section	source	variable_name_source
1.1 Target overview	UniProt ID	DrugBank	uniprot
1.1 Target overview	Protein family	PHAROS	pharos_protein_family
1.1 Target overview	Target development level	PHAROS	pharos_tdl
1.1 Target overview	Gene synonyms	The Human Protein Atlas (HPA)	hpa_gene_synonyms
1.1 Target overview	Protein class	The Human Protein Atlas (HPA)	hpa_protein_class
1.1 Target overview	Subcellular location	The Human Protein Atlas (HPA)	hpa_subcellular_location
1.1 Target overview	Protein name	UniProt	uniprot_protein_name
1.1 Target overview	UniProt ID	UniProt	uniprot
1.2 Functionality descriptions	Diabetes associations	Open Targets	opentargets_assoc_label
1.2 Functionality descriptions	Functionality description	PHAROS	pharos_protein_description_long
3.1.1 Disease association in scientific articles	Jensen score (PHAROS)	PHAROS	pharos_jensenlab_pubmed_score
3.2 Open Targets association scores - Diabetes mellitus (EFO_000400)	Affected Pathway	Open Targets	opentargets_supergroup_association_affected_pathway
3.2 Open Targets association scores - Diabetes mellitus (EFO_000400)	Animal Model	Open Targets	opentargets_supergroup_association_animal_model
3.2 Open Targets association scores - Diabetes mellitus (EFO_000400)	Genetic Association	Open Targets	opentargets_supergroup_association_genetic_association
3.2 Open Targets association scores - Diabetes mellitus (EFO_000400)	Known drug	Open Targets	opentargets_supergroup_association_known_drug
3.2 Open Targets association scores - Diabetes mellitus (EFO_000400)	Literature	Open Targets	opentargets_supergroup_association_literature
3.2 Open Targets association scores - Diabetes mellitus (EFO_000400)	Overall	Open Targets	opentargets_supergroup_association_overall
3.2 Open Targets association scores - Diabetes mellitus (EFO_000400)	RNA Expression	Open Targets	opentargets_supergroup_association_rna_expression
3.2 Open Targets association scores - Diabetes mellitus (EFO_000400)	Somatic Mutation	Open Targets	opentargets_supergroup_association_somatic_mutation
3.2 Open Targets association scores - GDM (EFO_0004593)	Affected Pathway	Open Targets	opentargets_gdm_association_affected_pathway
3.2 Open Targets association scores - GDM (EFO_0004593)	Animal Model	Open Targets	opentargets_gdm_association_animal_model
3.2 Open Targets association scores - GDM (EFO_0004593)	Genetic Association	Open Targets	opentargets_gdm_association_genetic_association
3.2 Open Targets association scores - GDM (EFO_0004593)	Known drug	Open Targets	opentargets_gdm_association_known_drug
3.2 Open Targets association scores - GDM (EFO_0004593)	Literature	Open Targets	opentargets_gdm_association_literature
3.2 Open Targets association scores - GDM (EFO_0004593)	Overall	Open Targets	opentargets_gdm_association_overall
3.2 Open Targets association scores - GDM (EFO_0004593)	RNA Expression	Open Targets	opentargets_gdm_association_rna_expression
3.2 Open Targets association scores - GDM (EFO_0004593)	Somatic Mutation	Open Targets	opentargets_gdm_association_somatic_mutation
3.2 Open Targets association scores - Other diabetes mellitus subtypes	Affected Pathway	Open Targets	opentargets_other_association_affected_pathway
3.2 Open Targets association scores - Other diabetes mellitus subtypes	Animal Model	Open Targets	opentargets_other_association_animal_model
3.2 Open Targets association scores - Other diabetes mellitus subtypes	Genetic Association	Open Targets	opentargets_other_association_genetic_association
3.2 Open Targets association scores - Other diabetes mellitus subtypes	Known drug	Open Targets	opentargets_other_association_known_drug
3.2 Open Targets association scores - Other diabetes mellitus subtypes	Literature	Open Targets	opentargets_other_association_literature
3.2 Open Targets association scores - Other diabetes mellitus subtypes	Overall	Open Targets	opentargets_other_association_overall
3.2 Open Targets association scores - Other diabetes mellitus subtypes	RNA Expression	Open Targets	opentargets_other_association_rna_expression
3.2 Open Targets association scores - Other diabetes mellitus subtypes	Somatic Mutation	Open Targets	opentargets_other_association_somatic_mutation
3.2 Open Targets association scores - T1DM (MONDO_0005147)	Affected Pathway	Open Targets	opentargets_t1d_association_affected_pathway
3.2 Open Targets association scores - T1DM (MONDO_0005147)	Animal Model	Open Targets	opentargets_t1d_association_animal_model
3.2 Open Targets association scores - T1DM (MONDO_0005147)	Genetic Association	Open Targets	opentargets_t1d_association_genetic_association
3.2 Open Targets association scores - T1DM (MONDO_0005147)	Known drug	Open Targets	opentargets_t1d_association_known_drug
3.2 Open Targets association scores - T1DM (MONDO_0005147)	Literature	Open Targets	opentargets_t1d_association_literature
3.2 Open Targets association scores - T1DM (MONDO_0005147)	Overall	Open Targets	opentargets_t1d_association_overall
3.2 Open Targets association scores - T1DM (MONDO_0005147)	RNA Expression	Open Targets	opentargets_t1d_association_rna_expression
3.2 Open Targets association scores - T1DM (MONDO_0005147)	Somatic Mutation	Open Targets	opentargets_t1d_association_somatic_mutation
3.2 Open Targets association scores - T2DM (MONDO_0005148)	Affected Pathway	Open Targets	opentargets_t2d_association_affected_pathway
3.2 Open Targets association scores - T2DM (MONDO_0005148)	Animal Model	Open Targets	opentargets_t2d_association_animal_model
3.2 Open Targets association scores - T2DM (MONDO_0005148)	Genetic Association	Open Targets	opentargets_t2d_association_genetic_association
3.2 Open Targets association scores - T2DM (MONDO_0005148)	Known drug	Open Targets	opentargets_t2d_association_known_drug
3.2 Open Targets association scores - T2DM (MONDO_0005148)	Literature	Open Targets	opentargets_t2d_association_literature
3.2 Open Targets association scores - T2DM (MONDO_0005148)	Overall	Open Targets	opentargets_t2d_association_overall
3.2 Open Targets association scores - T2DM (MONDO_0005148)	RNA Expression	Open Targets	opentargets_t2d_association_rna_expression
3.2 Open Targets association scores - T2DM (MONDO_0005148)	Somatic Mutation	Open Targets	opentargets_t2d_association_somatic_mutation
5.1 Drug interactions	ATC codes	DrugBank	drug_atc
5.1 Drug interactions	Drug groups	DrugBank	drug_groups
5.1 Drug interactions	Drug name	DrugBank	drug_name
5.1 Drug interactions	Evidence for interaction	DrugBank	interaction_url
5.1 Drug interactions	Link to drug on DrugBank	DrugBank	drug_url
5.1 Drug interactions	Pharmacological action	DrugBank	pharmacological_action
5.1 Drug interactions	Target type	DrugBank	target_type
5.2 Antibody count	Monoclonal antibodies	PHAROS	pharos_mab_count
5.2 Antibody count	Polyclonal antibodies	PHAROS	pharos_derived_pab_count
5.2 Antibody count	Total antibody count	PHAROS	pharos_ab_count
5.3 Novelty	Novelty	PHAROS	pharos_log10novelty
Disease association in scientific articles	PubTator score (PHAROS)	PHAROS	pharos_pubtator_score
Mapping	-	UniProt	uniprotkb_id
Mapping	-	UniProt	uniprot_gene
Not in use	-	DrugBank	target_name
Not in use	-	DrugBank	drug_drugbank_id
Not in use	-	DrugBank	target_drugbank_id
Not in use	-	Open Targets	opentargets_assoc_which_others
Not in use	-	PHAROS	pharos_protein_name
Not in use	-	PHAROS	pharos_ebi_total_patent_count
Not in use	-	PHAROS	pharos_novelty
Not in use	-	The Human Protein Atlas (HPA)	hpa_gene
Not in use	-	UniProt	uniprot_all_gene_names
