# Supplementary material for: BALDR: A Web-based platform for informed comparison and prioritization of biomarker candidates for type 2 diabetes mellitus
Source: PLoS Comput Biol. 2023 Aug 17;19(8):e1011403. doi: 10.1371/journal.pcbi.1011403 (PMC10464978; doi:10.1371/journal.pcbi.1011403)
Supplement: S2 File — (TSV) [file pcbi.1011403.s002.tsv]

biomarker	abbreviation	gene_symbol	uniprot	secreted_uniprot	source	relevance_score	number_of_input_partners	interacts_with_a_gene_in_t2d_locus_fuschberger_2016
Adiponectin	NA	ADIPOQ	Q15848	Secreted	Abbasi et al, 2016	NA	NA	No (is in a locus)
Alanine aminotransferase	ALT	GPT	P24298	Cytoplasm	Abbasi et al, 2016	NA	NA	Yes
Alanine aminotransferase	ALT	GPT2	Q8TD30	Mitochondrial matrix	Abbasi et al, 2016	NA	NA	No
ApoA1/HDL-C	NA	APOA1	P02647	Secreted	Abbasi et al, 2016	NA	NA	Yes
ApoB/LDL-C	NA	APOB	P04114	Secreted	Abbasi et al, 2016	NA	NA	Yes
Aspartate aminotransferase	AST	GOT1	P17174	Cytoplasm	Abbasi et al, 2016	NA	NA	Yes
Aspartate aminotransferase	AST	GOT2	P00505	Mitochondrial matrix	Abbasi et al, 2016	NA	NA	Yes
B-type natriuretic peptide	BNP	NPPB	P16860	Secreted	Abbasi et al, 2016	NA	NA	No
C-reactive protein	CRP	CRP	P02741	Secreted	Abbasi et al, 2016	NA	NA	Yes
Cathepsin S	Cathepsin-S	CTSS	P25774	Lysosome	Abbasi et al, 2016	NA	NA	No
Complement C3	CC3	C3	P01024	Secreted	Abbasi et al, 2016	NA	NA	Yes
Copeptin	NA	AVP	P01185	Secreted	Abbasi et al, 2016	NA	NA	Yes
Cystatin C	NA	CST3	P01034	Secreted	Abbasi et al, 2016	NA	NA	No
Dipeptidyl peptidase IV	DPP-IV-activity	DPP4	P27487	Secreted	Abbasi et al, 2016	NA	NA	Yes
Factor VIII	Factor-VIII	F8	P00451	Secreted	Abbasi et al, 2016	NA	NA	Yes
Fatty acid-binding protein-4	FABP-4	FABP4	P15090	Cytoplasm	Abbasi et al, 2016	NA	NA	Yes
Ferritin heavy chain	Ferritin	FTH1	P02794	Cytoplasm	Abbasi et al, 2016	NA	NA	Yes
Ferritin light chain	Ferritin	FTL	P02792	Cytoplasm	Abbasi et al, 2016	NA	NA	Yes
Ferritin mitochondrial	Ferritin	FTMT	Q8N4E7	Mitochondrion	Abbasi et al, 2016	NA	NA	No
Fetuin-A	NA	AHSG	P02765	Secreted	Abbasi et al, 2016	NA	NA	Yes
gamma-glutamyltranspeptidase	GGT	GGT1	P19440	No - membrane	Abbasi et al, 2016	NA	NA	Yes
Glutamic acid decarboxylase 1	GADA	GAD1	Q99259	No - membrane	Abbasi et al, 2016	NA	NA	Yes
Glutamic acid decarboxylase 2	GADA	GAD2	Q05329	Cytoplasm	Abbasi et al, 2016	NA	NA	Yes
Insulin	Insulin	INS	P01308	Secreted	Abbasi et al, 2016	NA	NA	Yes
Interleukin-1 Receptor Antagonist	IL-1RA	IL1RN	P18510	Secreted	Abbasi et al, 2016	NA	NA	No
Interleukin-18	IL-18	IL18	Q14116	Secreted	Abbasi et al, 2016	NA	NA	No
Interleukin-6	IL-6	IL6	P05231	Secreted	Abbasi et al, 2016	NA	NA	No
Intracellular adhesion molecule-1	ICAM-1	ICAM1	P05362	No - membrane	Abbasi et al, 2016	NA	NA	Yes
Leptin	Leptin	LEP	P41159	Secreted	Abbasi et al, 2016	NA	NA	No (is in a locus)
Metalloproteinase inhibitor 1	TIMP-1	TIMP1	P01033	Secreted	Abbasi et al, 2016	NA	NA	No
MR-ANP midregional atrial natriuretic peptide	NA	NPPA	P01160	Secreted	Abbasi et al, 2016	NA	NA	Yes
Myeloperoxidase	NA	MPO	P05164	Lysosome	Abbasi et al, 2016	NA	NA	Yes
Osteocalcin	Osteocalcin	BGLAP	P02818	Secreted	Abbasi et al, 2016	NA	NA	Yes
Plasminogen activator inhibitor-1	PAI-1	SERPINE1	P05121	Secreted	Abbasi et al, 2016	NA	NA	Yes
Procalcitonin	Procalcitonin	CALCA	P01258	Secreted	Abbasi et al, 2016	NA	NA	Yes
Retinol-binding protein-4	RBP-4	RBP4	P02753	Secreted	Abbasi et al, 2016	NA	NA	No
Scavenger receptor cysteine-rich type 1 protein M130	SCD163	CD163	Q86VB7	Secreted	Abbasi et al, 2016	NA	NA	No
Sialoadhesin	NA	SIGLEC1	Q9BZZ2	Secreted	Abbasi et al, 2016	NA	NA	No
Soluble E-selectin	sE-selectin	SELE	P16581	No - membrane	Abbasi et al, 2016	NA	NA	No
Soluble leptin receptor	sOB-R	LEPR	P48357	Secreted	Abbasi et al, 2016	NA	NA	Yes
Soluble thrombomodulin	sTM	THBD	P07204	No - membrane	Abbasi et al, 2016	NA	NA	No
soluble urokinase plasminogen activator receptor	suPAR	PLAUR	Q03405	Secreted	Abbasi et al, 2016	NA	NA	Yes
Tissue-type plasminogen activator	tPA	PLAT	P00750	Secreted	Abbasi et al, 2016	NA	NA	Yes
Transferrin	Transferrin	TF	P02787	Secreted	Abbasi et al, 2016	NA	NA	Yes
Tumor necrosis factor alpha receptor 2	TNF-a-R2	TNFRSF1B	P20333	Secreted	Abbasi et al, 2016	NA	NA	Yes
Vascular cell adhesion molecule 1	VCAM-1	VCAM1	P19320	No - membrane	Abbasi et al, 2016	NA	NA	Yes
Vitronectin	NA	VTN	P04004	Secreted	Abbasi et al, 2016	NA	NA	Yes
von Willebrand Factor	vWF	VWF	P04275	Secreted	Abbasi et al, 2016	NA	NA	Yes
ADAM metallopeptidase domain 12	NA	ADAM12	O43184	NA	Network expansion	0.142857143	2	NA
ADAM metallopeptidase with thrombospondin type 1 motif 13	NA	ADAMTS13	Q76LX8	NA	Network expansion	0.5	2	NA
Apolipoprotein C1	NA	APOC1	P02654	NA	Network expansion	0.2	2	NA
Apoptosis associated tyrosine kinase	NA	AATK	Q6ZMQ8	NA	Network expansion	0.105263158	2	NA
BTB domain containing 17	NA	BTBD17	A6NE02	NA	Network expansion	0.285714286	2	NA
C-C motif chemokine ligand 22	NA	CCL22	O00626	NA	Network expansion	0.285714286	2	NA
Cathepsin G	NA	CTSG	P08311	NA	Network expansion	0.107142857	3	NA
CDK5 regulatory subunit associated protein 1	NA	CDK5RAP1	Q96SZ6	NA	Network expansion	0.222222222	2	NA
Ceruloplasmin	NA	CP	P00450	NA	Network expansion	0.181818182	2	NA
Cholesteryl ester transfer protein	NA	CETP	P11597	NA	Network expansion	0.2	2	NA
Coagulation factor X	NA	F10	P00742	NA	Network expansion	0.105263158	2	NA
Complement factor H	NA	CFH	P08603	NA	Network expansion	0.115384615	3	NA
Complement factor properdin	NA	CFP	P27918	NA	Network expansion	0.181818182	2	NA
Enamelin	NA	ENAM	Q9NRM1	NA	Network expansion	0.103448276	3	NA
Fibroblast activation protein alpha	NA	FAP	Q12884	NA	Network expansion	0.142857143	3	NA
Fibulin 5	NA	FBLN5	Q9UBX5	NA	Network expansion	0.105263158	2	NA
Ficolin 2	NA	FCN2	Q15485	NA	Network expansion	0.153846154	2	NA
Glycerophosphodiester phosphodiesterase domain containing 1	NA	GDPD1	Q8N9F7	NA	Network expansion	0.166666667	4	NA
Glycosylphosphatidylinositol anchored high density lipoprotein binding protein 1	NA	GPIHBP1	Q8IV16	NA	Network expansion	0.181818182	2	NA
Hepatocyte growth factor	NA	HGF	P14210	NA	Network expansion	0.125	3	NA
Insulin like growth factor binding protein 7	NA	IGFBP7	Q16270	NA	Network expansion	0.12	3	NA
Insulin like growth factor binding protein acid labile subunit	NA	IGFALS	P35858	NA	Network expansion	0.307692308	4	NA
Integrin subunit alpha 9	NA	ITGA9	Q13797	NA	Network expansion	0.333333333	2	NA
integrin subunit alpha M	NA	ITGAM	P11215	NA	Network expansion	0.166666667	2	NA
Latent transforming growth factor beta binding protein 1	NA	LTBP1	Q14766	NA	Network expansion	0.105263158	2	NA
Leptin receptor overlapping transcript	NA	LEPROT	O15243	NA	Network expansion	0.4	2	NA
lipopolysaccharide binding protein	NA	LBP	P18428	NA	Network expansion	0.105263158	2	NA
Matrix metallopeptidase 1	NA	MMP1	P03956	NA	Network expansion	0.111111111	4	NA
Methyltransferase like 25	NA	METTL25	Q8N6Q8	NA	Network expansion	0.2	2	NA
Microfibrillar associated protein 2	NA	MFAP2	P55001	NA	Network expansion	0.125	3	NA
Microfibrillar associated protein 5	NA	MFAP5	Q13361	NA	Network expansion	0.166666667	3	NA
Natriuretic peptide receptor 1	NA	NPR1	P16066	NA	Network expansion	0.117647059	2	NA
Natriuretic peptide receptor 3	NA	NPR3	P17342	NA	Network expansion	0.333333333	2	NA
Nephroblastoma overexpressed	NA	NOV	P48745	NA	Network expansion	0.285714286	4	NA
Nicotinamide phosphoribosyltransferase	NA	NAMPT	P43490	NA	Network expansion	0.136363636	3	NA
Nnatriuretic peptide receptor 2	NA	NPR2	P20594	NA	Network expansion	0.222222222	2	NA
Outer dense fiber of sperm tails 1	NA	ODF1	Q14990	NA	Network expansion	0.333333333	2	NA
Pappalysin 1	NA	PAPPA	Q13219	NA	Network expansion	0.235294118	4	NA
Pappalysin 2	NA	PAPPA2	Q9BXP8	NA	Network expansion	0.555555556	5	NA
Phytanoyl-CoA dioxygenase domain containing 1	NA	PHYHD1	Q5SRE7	NA	Network expansion	0.4	2	NA
Plasminogen activator, urokinase	NA	PLAU	P00749	NA	Network expansion	0.125	4	NA
Plasminogen receptor with a C-terminal lysine	NA	PLGRKT	Q9HBL7	NA	Network expansion	0.222222222	2	NA
Protein C, inactivator of coagulation factors Va and VIIIa	NA	PROC	P04070	NA	Network expansion	0.142857143	2	NA
Scavenger receptor class A member 5	NA	SCARA5	Q6ZMJ2	NA	Network expansion	0.4	2	NA
Solute carrier family 32 member 1	NA	SLC32A1	Q9H598	NA	Network expansion	0.153846154	2	NA
Solute carrier family 38 member 6	NA	SLC38A6	Q8IZM9	NA	Network expansion	0.222222222	2	NA
Thioredoxin domain containing 17	NA	TXNDC17	Q9BRA2	NA	Network expansion	0.142857143	2	NA
EGF Like Domain Multiple 7	NA	EGFL7	Q9UHF1	Secreted	Network of genes in T2D loci (GPSM1 locus)	NA	NA	NA
Parathyroid Hormone Like Hormone	NA	PTHLH	P12272	Secreted	Network of genes in T2D loci (in KLHDC5 locus)	NA	NA	NA
Corneodesmosin	NA	CDSN	Q15517	Secreted	Network of genes in T2D loci (in POU5F1/TCF19 locus)	NA	NA	NA
Kininogen 1	NA	KNG1	P01042	Secreted	Network of genes in T2D loci (in STGAL6/ADIPOQ locus)	NA	NA	NA
Laminin Subunit Alpha 1	NA	LAMA1	P25391	Secreted	Network of genes in T2D loci (suggested candidate)	NA	NA	NA
AldoseReductase	NA	AKR1B1	P15121	Cytoplasm	RHAPSODY partner suggestion	NA	NA	Yes
Cathepsin D	NA	CTSD	P07339	Secreted	RHAPSODY partner suggestion	NA	NA	Yes (is in a locus)
CDK5/p35	NA	CDK5	Q00535	Cytoplasm	RHAPSODY partner suggestion	NA	NA	Yes
CDK5/p35	NA	CDK5R1	Q15078	Cytoplasm	RHAPSODY partner suggestion	NA	NA	Yes
Collectin-12	NA	COLEC12	Q5KU26	No - membrane	RHAPSODY partner suggestion	NA	NA	No
Delta-6 desaturase	NA	FADS2	O95864	No - ER membrane	RHAPSODY partner suggestion	NA	NA	Yes
Delta-like protein 4	NA	DLL4	Q9NR61	No - membrane	RHAPSODY partner suggestion	NA	NA	Yes
EN-RAGE	NA	S100A12	P80511	Secreted	RHAPSODY partner suggestion	NA	NA	No
FGF-12	NA	FGF12	P61328	No - nucleus	RHAPSODY partner suggestion	NA	NA	No
Fibulin-1C	NA	FBLN1	P23142	Secreted	RHAPSODY partner suggestion	NA	NA	Yes
Glucose-6-phosphate Isomerase	NA	GPI	P06744	Secreted	RHAPSODY partner suggestion	NA	NA	Yes
IGF-1	IGF-1	IGF1	P05019	Secreted	RHAPSODY partner suggestion	NA	NA	Yes
IGF-2	IGF-2	IGF2	P01344	Secreted	RHAPSODY partner suggestion	NA	NA	Yes
IGF1R	IGF1R	IGF1R	P08069	No - membrane	RHAPSODY partner suggestion	NA	NA	Yes
IGF2R	IGF2R	IGF2R	P11717	Lysosome	RHAPSODY partner suggestion	NA	NA	Yes
IGFBP-1	IGFBP-1	IGFBP1	P08833	Secreted	RHAPSODY partner suggestion	NA	NA	Yes
IGFBP-2	IGFBP-2	IGFBP2	P18065	Secreted	RHAPSODY partner suggestion	NA	NA	No
IGFBP-3	IGFBP-3	IGFBP3	P17936	Secreted	RHAPSODY partner suggestion	NA	NA	Yes
IGFBP-4	IGFBP-4	IGFBP4	P22692	Secreted	RHAPSODY partner suggestion	NA	NA	No
IGFBP-5	IGFBP-5	IGFBP5	P24593	Secreted	RHAPSODY partner suggestion	NA	NA	No
IGFBP-6	IGFBP-6	IGFBP6	P24592	Secreted	RHAPSODY partner suggestion	NA	NA	No
Lactoferrin	NA	LTF	P02788	Secreted	RHAPSODY partner suggestion	NA	NA	Yes
Lactoylglutathione lyase	NA	GLO1	Q04760	Cytoplasm	RHAPSODY partner suggestion	NA	NA	Yes
Lectin-Like Oxidized LDL Receptor 1	NA	OLR1	P78380	Secreted	RHAPSODY partner suggestion	NA	NA	No
Macrophage-Stimulating Protein	NA	MST1	P26927	Secreted	RHAPSODY partner suggestion	NA	NA	Yes
NCAM-L1	NA	L1CAM	P32004	No - membrane	RHAPSODY partner suggestion	NA	NA	Yes
Noggin	NA	NOG	Q13253	Secreted	RHAPSODY partner suggestion	NA	NA	No
P-Cadherin	NA	CDH3	P22223	No - membrane	RHAPSODY partner suggestion	NA	NA	No
Pentraxin-3	NA	PTX3	P26022	Secreted	RHAPSODY partner suggestion	NA	NA	No
Protein S100-A4	NA	S100A4	P26447	No - nucleus	RHAPSODY partner suggestion	NA	NA	Yes
Protein S100-A6	NA	S100A6	P06703	Cytoplasm	RHAPSODY partner suggestion	NA	NA	No
Resistin	NA	RETN	Q9HD89	Secreted	RHAPSODY partner suggestion	NA	NA	No
Stearoyl-CoA desaturase	NA	SCD	O00767	No - ER membrane	RHAPSODY partner suggestion	NA	NA	Yes
