# Supplementary material for: BALDR: A Web-based platform for informed comparison and prioritization of biomarker candidates for type 2 diabetes mellitus
Source: PLoS Comput Biol. 2023 Aug 17;19(8):e1011403. doi: 10.1371/journal.pcbi.1011403 (PMC10464978; doi:10.1371/journal.pcbi.1011403)
Supplement: S3 File — (TSV) [file pcbi.1011403.s003.tsv]

Database	Database name in WebgestaltR
Biological process GO-terms	geneontology_Biological_Process_noRedundant
Cellular component GO-terms	geneontology_Cellular_Component_noRedundant
Molecular function GO-terms	geneontology_Molecular_Function_noRedundant
KEGG pathways	pathway_KEGG
Reactome pathways	pathway_Reactome
Wikipathways	pathway_Wikipathway
GLAD4U diseases	disease_GLAD4U
GLAD4U drugs	drug_GLAD4U
